# Supplementary material for: Psychological Network of Stress, Coping and Social Support in an Aboriginal Population
Source: Int J Environ Res Public Health. 2022 Nov 16;19(22):15104. doi: 10.3390/ijerph192215104 (PMC9690794; doi:10.3390/ijerph192215104)
Supplement: Supplementary file 1 [file ijerph-19-15104-s001.zip]

Archive with 1 entries (1 files):
- ijerph-1983216-supplementary.pdf
